# Supplementary material for: Raloxifene Protects Oxygen-Glucose-Deprived Astrocyte Cells Used to Mimic Hypoxic-Ischemic Brain Injury
Source: Int J Mol Sci. 2024 Nov 12;25(22):12121. doi: 10.3390/ijms252212121 (PMC11594051; doi:10.3390/ijms252212121)
Supplement: Supplementary file 1 [file ijms-25-12121-s001.zip]

Archive with 1 entries (1 files):
- ijms-3043953-supplementary.pdf
